# Supplementary material for: Integration of the Cortical Haemodynamic Response Measured by Functional Near-Infrared Spectroscopy and Amino Acid Analysis to Aid in the Diagnosis of Major Depressive Disorder
Source: Diagnostics (Basel). 2021 Oct 25;11(11):1978. doi: 10.3390/diagnostics11111978 (PMC8617819; doi:10.3390/diagnostics11111978)
Supplement: Supplementary file 1 [file diagnostics-11-01978-s001.zip]

Archive with 1 entries (1 files):
- diagnostics-1405311-supplementary.pdf
